# Supplementary material for: Survival analysis of recurrent ovarian cancer under different PARP inhibitor treatment patterns: a single-center retrospective study
Source: Front Oncol. 2025 Jan 10;14:1504084. doi: 10.3389/fonc.2024.1504084 (PMC11757106; doi:10.3389/fonc.2024.1504084)
Supplement: Supplementary file 1 [file DataSheet1.xlsx]

## Sheet: Sheet2
Age	Age group：1:＜60 2:≥60	BMI	Maintenance treatment group: 0: not used 2: only 2-line 3: only 3-line 4: only last-line 8: exclusion	First line treatment vs PAP: 0: not used 1: only used in the 1-line 5: PAP	PARP split line usage: 0:not used 1: only 1-line (maintenance) 2: only 2-line (maintenance) 3: only 3-line (maintenance) 4: last-line treatment 5: PAP 6: other	Have you used parpi: 0: No 1: Yes	First-line maintenance therapy including parpi: 0: No 1：Yes	Second-line maintenance therapy including parpi: 0: No 1：Yes	Last-line maintenance therapy including parpi: 0: No 1：Yes	NACT： 1: No 2: Yes	BRCA status： 0: wt 1: mutant 3: not clear	BRCA status： 0: wt 1: BRCA1+ 2: BRCA2+ 3：not clear 4：Unknown mutation site	CA125 level before treatment	CA125＞1000: 1：No 2：Yes 3：Not clear	FIGO stage： 1：I-IIA 2：IIB-III 3：IV 4：Not clear	Pathological type： 1：HGSOC 2：others	Lymph node metastasis： 0: No 1: Yes 2: Not clear	Postoperative residual disease status： 1: Optimal (R0/R1) 2: Suboptimal (≥R2) 3: Not clear	First line chemotherapy combined with bevacizumab： 1：No 2：Yes	First line chemotherapy course： 1：≤6 2：＞6	Platinum containing chemotherapy efficacy： 1：CR 2：PR 3：Not clear	PFI： 1：≥1 month, ＜6 months 2：≥6 months, ≤12 months 3：＞12 months	Only biochemical recurrence at the beginning of treatment： 0：No 1：Yes	recurrent lesions： 1: only biochemical recurrence 2: Pelvic recurrence 3.Distant recurrence	Number of recurrent lesions	Imaging recurrence occured earlier than biochemical recurrence	SCR: 1：No 2：Yes	Second line chemotherapy combined with bevacizumab： 1：No 2：Yes	Second recurrence: 1：No 2：Yes	PFS2	Dead: 1：No 2：Yes	OS
45	1	26.1719	8	1	1	1	1	0	0	1	3	3	3280.2	2	2	1	0	1	0	1	1	3	0	3	3	0	2	1	1	8	0	54.8667
55	1	26.2227	0	0	0	0	0	0	0	1	3	3	1102	2	2	1	0	2	0	1	1	1	0	3	3	0	1	0	1	7.8	1	33.0333
65	2	21.4844	0	0	0	0	0	0	0	1	3	3	1373.8	2	2	2	2	2	0	1	1	1	0	2	3	0	1	0	1	4.13333	1	20.9333
55	1	24.064	0	0	0	0	0	0	0	1	3	3	245.1	1	2	1	2	2	0	1	1	2	0	2	1	1	1	0	1	13	1	53.4333
52	1	19.5312	8	1	6	1	0	1	0	1	0	0	206.3	1	2	1	0	1	0	2	1	3	0	2	1	1	2	0	1	33.3333	0	90.0667
71	2	22.8928	2	1	2	1	0	1	0	1	0	0	859.8	1	2	1	2	2	0	2	1	2	0	3	3	0	1	1	1	25.2333	0	45.1667
54	1	23.1405	8	1	1	1	1	0	0	2	0	0	1327.1	2	2	1	2	1	0	1	1	2	0	3	3	0	1	0	1	2.2	1	53.9667
48	1	19.8347	4	1	4	1	0	0	1	2	3	3	2335.7	2	2	1	0	1	0	1	1	2	0	3	3	0	1	0	1	9.9	1	65.7333
45	1	21.875	2	1	2	1	0	1	0	1	3	3	377.4	1	2	1	2	2	0	1	1	3	0	2	1	0	2	0	0	45.5	0	49.7
69	2	31.245	0	0	0	0	0	0	0	1	3	3	1587.8	2	2	1	2	2	0	1	2	1	0	2	3	0	1	1	1	4.03333	1	15.9
65	2	20.5693	8	5	5	1	0	1	1	2	3	3	287.8	1	2	1	0	1	0	1	1	3	0	3	3	0	1	0	1	25.4667	1	83.5
33	1	23.4221	0	0	0	0	0	0	0	1	3	3	543.1	1	2	1	1	1	0	2	1	1	0	3	3	0	1	1	1	15.3667	1	52.7667
59	1	23.2434	3	1	3	1	0	0	1	1	1	4	649.1	1	2	1	0	1	0	2	1	2	0	2	3	1	2	0	1	21.9	0	95.8333
45	1	19.6506	0	0	0	0	0	0	0	2	3	3	3192.7	2	2	2	1	1	0	1	1	1	1	1	0	0	1	0	1	5.23333	1	25.4333
54	1	NA	8	5	5	1	1	1	1	1	0	0	NA	3	2	1	1	1	0	1	2	3	0	2	3	1	2	1	1	10.3333	0	43.3
59	1	24.8358	8	5	5	1	1	1	1	1	3	3	1402.1	2	2	1	2	2	0	1	1	2	0	3	1	1	1	1	1	7.76667	0	45.6667
48	1	20.2395	0	0	0	0	0	0	0	2	3	3	8573.1	2	2	2	2	1	0	1	1	1	1	1	0	0	1	0	1	7.63333	1	78.5667
63	2	25.3902	3	1	3	1	0	0	1	2	0	0	1419.8	2	3	1	1	1	0	1	1	3	0	2	3	0	2	0	1	21.6667	1	59.2667
61	2	21.6311	2	1	2	1	0	1	0	2	3	3	388.4	1	2	1	0	1	0	1	1	3	0	3	3	1	1	0	0	34.8333	0	107.767
71	2	20.0288	2	1	2	1	0	1	0	2	3	3	1521	2	2	1	2	1	0	1	3	2	0	2	3	0	1	0	1	10.8333	1	40.8333
65	2	24.7676	8	1	1	1	1	0	0	1	3	3	5701.1	2	2	1	2	1	0	1	2	1	0	2	3	0	1	0	1	3.93333	1	29.4667
46	1	22.0317	0	0	0	0	0	0	0	1	3	3	920.1	1	2	2	2	2	0	2	1	1	0	2	1	0	1	0	1	5.8	1	35.7667
44	1	18.3594	0	0	0	0	0	0	0	1	3	3	658.5	1	2	1	0	1	0	1	1	3	0	3	3	0	1	0	1	6.93333	1	39.5333
62	2	24.2188	2	1	2	1	0	1	0	1	0	0	280.5	1	2	1	0	1	0	1	1	2	0	2	3	0	1	1	1	14.7667	0	52.5
72	2	19.898	2	1	2	1	0	1	0	2	0	0	524.2	1	2	1	2	3	0	1	1	3	0	2	3	0	1	1	1	6.93333	0	42.8333
69	2	20.7031	2	1	2	1	0	1	0	1	3	3	5863.7	2	2	1	1	1	0	2	1	3	0	3	3	0	2	0	0	28.4667	0	69.7667
75	2	22.1165	0	0	0	0	0	0	0	1	3	3	16405	2	2	1	2	2	0	2	2	1	0	2	3	0	2	0	1	9.93333	1	36.2333
72	2	19.313	0	0	0	0	0	0	0	1	3	3	476.7	1	2	2	2	2	0	1	1	2	0	3	3	0	1	0	1	3.7	1	16.1
64	2	24.8889	2	1	2	1	0	1	0	1	0	0	7207.6	2	2	1	2	1	0	1	1	3	0	3	3	0	1	0	0	24.0667	0	124.6
67	2	21.4844	8	5	5	1	1	0	1	1	0	0	3064.6	2	2	1	1	1	1	1	1	1	0	2	3	0	1	1	1	9.06667	0	29.7667
58	1	26.5643	8	1	1	1	1	0	0	1	0	0	4295.1	2	2	1	2	2	0	1	1	3	1	1	0	0	1	0	1	8.33333	0	32.4333
66	2	21.6311	0	0	0	0	0	0	0	1	3	3	612	1	2	1	2	2	0	1	2	3	0	3	3	0	1	0	1	5.93333	0	66.6333
63	2	27.8876	0	0	0	0	0	0	0	2	3	3	24834.8	2	2	2	0	1	0	1	1	3	0	3	3	0	2	0	1	3.3	1	52.1333
53	1	29.6875	2	1	2	1	0	1	0	2	0	0	50.6	1	2	2	1	1	0	1	1	3	0	2	1	1	2	0	0	32.2	0	61.8333
75	2	NA	4	1	4	1	0	0	1	2	0	0	NA	3	2	1	2	1	0	1	1	1	1	1	0	0	1	0	1	7.16667	0	60
61	2	27.3438	2	1	2	1	0	1	0	2	0	0	1256.3	2	2	2	2	1	0	1	1	3	0	3	3	0	1	1	1	19.8333	0	61.5
55	1	20.7031	2	1	2	1	0	1	0	1	0	0	13.5	1	1	2	0	1	0	1	1	3	0	3	1	0	1	0	0	30.9667	0	115.5
59	1	22.8928	0	0	0	0	0	0	0	2	3	3	3354.4	2	2	1	2	2	1	1	1	1	0	3	1	0	1	0	1	9.8	1	37.9333
57	1	25.3906	8	5	5	1	0	0	1	2	0	0	5057.5	2	2	2	2	1	0	1	1	3	0	2	3	0	1	0	1	34.2333	0	110.1
50	1	NA	2	1	2	1	0	1	0	1	0	0	NA	3	2	1	1	3	0	2	3	2	0	3	3	1	2	1	1	23.9	1	47.0667
46	1	22.8928	2	1	2	1	0	1	0	1	0	0	3260.4	2	2	1	2	2	0	2	1	2	0	2	1	1	1	0	1	36.9333	0	77.5
59	1	23.5883	0	0	0	0	0	0	0	1	3	3	220.7	1	2	1	0	2	0	1	1	3	0	2	1	0	2	0	0	95.8	0	116.433
77	2	22.8624	4	1	4	1	0	0	1	1	0	0	206.4	1	2	2	2	2	0	1	1	3	0	2	1	0	1	0	1	13.4667	0	111.9
53	1	20.3125	8	5	5	1	0	1	1	1	1	1	2579	2	2	1	2	1	0	1	1	3	0	2	3	0	1	0	1	17.9	1	63.8333
64	2	25.0762	2	1	2	1	0	1	0	1	0	0	2268.6	2	2	1	2	2	0	1	1	3	0	3	1	0	1	0	0	27.7333	0	45.6667
72	2	24.7737	2	1	2	1	0	1	0	1	0	0	2278.5	2	2	2	2	1	0	1	1	3	0	2	3	1	1	0	1	9.53333	1	32.5333
57	1	24.2382	0	0	0	0	0	0	0	1	3	3	629.5	1	2	2	1	2	0	2	1	2	0	3	3	0	1	0	1	11.9667	1	31.5
55	1	25.4767	0	0	0	0	0	0	0	1	3	3	3934.4	2	2	1	0	1	0	1	2	2	0	2	1	0	2	0	1	2.56667	1	26.3
42	1	17.898	8	5	5	1	0	0	1	2	3	3	2274.1	2	2	2	1	1	0	1	1	3	0	2	1	0	2	0	1	38.5	0	106.067
53	1	27.5873	0	0	0	0	0	0	0	1	3	3	568.4	1	2	1	1	2	0	1	1	3	0	2	1	0	2	0	1	19.8333	1	64.8667
41	1	17.898	2	1	2	1	0	1	0	1	0	0	9492.3	2	3	2	2	1	0	2	1	2	0	2	1	1	1	0	1	10.9333	0	49.9333
47	1	22.8624	8	1	1	1	1	0	0	1	1	1	362.1	1	2	1	1	1	0	1	1	3	0	3	3	0	1	1	1	2.86667	1	41.1
66	2	22.6003	0	0	0	0	0	0	0	1	3	3	511.9	1	2	1	2	2	0	2	1	2	0	2	3	0	1	1	1	8.73333	1	25.9333
61	2	24.2349	8	5	5	1	0	1	1	2	3	3	5217.5	2	2	2	1	1	0	1	1	2	0	3	3	0	1	0	1	24.8667	0	64.4667
52	1	24.4444	4	1	4	1	0	0	1	1	0	0	948.3	1	2	1	0	1	0	1	1	3	0	3	3	0	1	0	1	22.5	0	112.7
50	1	25.204	8	1	1	1	1	0	0	1	0	0	1809.9	2	2	1	2	1	0	1	1	2	0	3	3	0	1	1	1	7.2	0	30
43	1	NA	8	5	5	1	0	0	1	1	1	1	NA	3	2	1	2	3	0	1	1	3	0	3	3	0	1	0	1	9.56667	1	69.5333
59	1	24.6711	8	1	1	1	1	0	0	1	0	0	2842.8	2	2	1	2	2	0	1	1	1	0	2	3	0	1	1	1	4.63333	0	30.2667
66	2	24.5675	0	0	0	0	0	0	0	1	3	3	219.4	1	2	1	1	1	0	1	1	3	0	3	3	0	1	0	1	9.86667	1	66.1333
72	2	26.3502	8	1	1	1	1	0	0	1	0	0	1383.2	2	2	1	2	2	0	1	2	3	0	3	3	0	2	0	1	3.16667	1	32
76	2	21.3675	0	0	0	0	0	0	0	1	3	3	13476.7	2	2	1	2	2	0	1	1	1	0	2	1	0	1	0	1	10.5667	1	29.0667
50	1	23.4375	0	0	0	0	0	0	0	1	3	3	694.8	1	2	2	1	1	0	2	1	3	0	3	3	0	1	1	1	9.46667	1	34.3667
67	2	23.1247	2	1	2	1	0	1	0	1	3	3	41.7	1	2	1	0	1	0	1	1	2	0	2	1	1	2	0	0	28.8667	0	45.6333
68	2	22.9398	8	1	1	1	1	0	0	1	3	3	1596	2	3	1	2	2	0	1	1	2	0	2	3	0	1	0	1	13.6	0	29.3
50	1	NA	8	1	1	1	1	0	0	1	0	0	NA	3	2	1	1	1	0	1	1	3	0	2	3	0	1	0	1	5.9	0	41.6667
42	1	NA	8	5	5	1	1	1	1	1	0	0	NA	3	2	1	2	2	0	1	1	3	0	3	1	0	2	0	1	6.76667	1	51.6667
52	1	27.6638	0	0	0	0	0	0	0	1	3	3	1855.5	2	2	2	0	1	0	1	1	2	0	2	3	0	1	0	1	3	1	29.3667
52	1	25.3902	8	5	5	1	0	1	1	1	0	0	4515	2	2	1	0	1	0	1	1	3	0	3	3	1	1	0	1	13.7	0	47.1667
65	2	20.2395	8	1	1	1	1	0	0	2	1	1	1421.1	2	2	1	2	1	0	1	1	2	0	3	1	1	1	0	1	7.33333	0	64.6333
48	1	22.2656	4	1	4	1	0	0	1	1	0	0	3070.1	2	2	1	2	2	0	2	1	2	0	3	3	0	1	0	1	6.53333	1	52.4667
52	1	20.1956	0	0	0	0	0	0	0	1	3	3	889.4	1	2	1	1	1	0	1	1	1	1	1	0	0	1	0	1	3.66667	1	31.1
62	2	23.4375	8	1	1	1	1	0	0	2	0	0	1095.3	2	3	1	0	1	0	1	1	2	0	2	3	0	1	1	1	2.8	1	27.8667
53	1	24.8358	8	5	5	1	0	0	1	1	3	3	273.7	1	2	1	2	1	0	2	1	3	1	1	0	0	1	0	1	9.83333	0	124.267
46	1	23.4221	0	0	0	0	0	0	0	1	3	3	1264.4	2	2	1	1	2	0	2	1	3	0	3	1	0	1	0	1	5.83333	1	42.8333
75	2	26.6667	0	0	0	0	0	0	0	1	0	0	796.5	1	2	1	2	1	0	1	1	2	0	2	3	0	1	0	1	7.16667	0	42.4667
72	2	23.6013	8	5	5	1	0	0	1	2	0	0	1715.3	2	2	1	2	1	0	1	1	2	0	3	3	0	2	0	1	9.56667	1	60.2667
35	1	21.6128	8	1	1	1	1	0	0	1	3	3	796.3	1	2	1	2	1	0	1	1	3	0	2	1	1	2	0	0	9.33333	0	64.8
61	2	22.8329	2	1	2	1	0	1	0	1	3	3	60.1	1	2	1	2	1	0	1	1	3	0	2	3	0	2	0	0	47.1667	0	76
59	1	23.5556	3	1	3	1	0	0	1	2	3	3	845.1	1	3	2	2	1	0	1	2	2	0	3	3	0	1	0	1	11.8667	0	50.3
60	2	21.3333	8	5	5	1	0	1	1	1	0	0	631.7	1	1	1	0	1	0	2	1	3	0	3	1	0	1	0	1	7.46667	1	63.9
68	2	17.301	4	1	4	1	0	0	1	2	0	0	1577.3	2	2	1	2	1	1	1	1	1	0	3	3	0	1	1	1	2.76667	1	30.3
59	1	NA	2	1	2	1	0	1	0	2	0	0	NA	3	2	1	2	1	0	1	1	2	0	3	3	0	1	1	1	5.66667	1	30.0667
38	1	24.4646	8	5	5	1	0	0	1	1	3	3	2145.5	2	2	1	0	1	0	1	1	1	0	2	3	0	1	1	1	4.43333	1	25.9667
63	2	20.7031	3	1	3	1	0	0	1	1	3	3	965.1	1	2	1	0	1	0	1	1	3	0	3	3	0	1	0	1	19.2333	0	84
52	1	24.0346	0	0	0	0	0	0	0	1	1	1	432	1	2	1	2	2	0	1	1	2	0	2	3	0	2	0	1	34.3333	1	49.1
77	2	22.6003	0	0	0	0	0	0	0	1	3	3	5034.7	2	2	1	2	2	0	2	1	3	0	3	1	0	1	0	0	16.8	1	42.4667
34	1	18.2899	0	0	0	0	0	0	0	1	3	3	1428	2	2	1	1	1	0	2	1	1	0	3	3	0	1	1	1	6.13333	1	30.9
67	2	23.8281	2	1	2	1	0	1	0	2	0	0	3498.4	2	2	1	2	1	0	1	2	2	0	2	1	1	2	1	0	29.5333	0	41.4667
43	1	25.1821	3	1	3	1	0	0	1	1	3	3	1722.2	2	2	1	2	2	0	1	1	3	0	3	1	0	1	0	1	22.2	0	81.9
59	1	31.2488	0	0	0	0	0	0	0	1	3	3	2433.9	2	2	2	1	1	0	1	1	2	0	3	3	0	1	1	1	9.16667	1	50.6333
53	1	23.4375	0	0	0	0	0	0	0	1	3	3	4228.2	2	2	1	2	1	0	1	1	1	1	1	0	0	1	1	1	4.73333	1	48.5667
63	2	24.8777	8	5	5	1	1	1	0	2	1	1	1937.4	2	2	1	2	1	0	1	1	3	0	3	3	0	1	0	0	12.2	0	32.5
51	1	20.7008	4	1	4	1	0	0	1	1	3	3	255.1	1	2	1	0	1	0	1	1	3	0	2	1	1	2	0	1	18.5333	0	112.467
75	2	17.1875	8	1	1	1	1	0	0	2	0	0	2197.7	2	3	1	2	1	0	1	1	2	0	2	3	1	1	0	1	8.16667	1	45.7
68	2	17.5294	0	0	0	0	0	0	0	1	3	3	109.6	1	2	2	2	2	0	2	1	3	0	2	3	1	2	1	1	11.4	0	67.8667
56	1	23.2254	8	5	5	1	1	1	0	1	1	4	1668.3	2	2	1	2	2	0	1	1	2	0	2	3	0	1	0	1	5.96667	1	36.3667
56	1	24.3865	2	1	2	1	0	1	0	1	0	0	694.4	1	1	1	2	1	0	1	1	3	0	2	1	1	2	1	0	38.0333	0	84.6
71	2	NA	8	1	1	1	1	0	0	2	1	1	NA	3	3	1	1	3	0	1	2	3	0	3	3	0	1	0	1	3.7	1	32.1667
63	2	18.6667	0	0	0	0	0	0	0	1	3	3	38.9	1	2	2	1	1	0	1	1	1	0	3	1	1	1	0	1	6.9	1	23.4333
53	1	28.3531	0	0	0	0	0	0	0	1	3	3	540.8	1	2	1	0	2	0	1	1	3	0	2	1	0	2	0	0	39.7	0	63.7
72	2	22.6409	8	5	5	1	1	1	0	1	1	4	3685.4	2	2	1	2	2	1	2	1	3	0	2	3	0	1	1	1	5.23333	1	28.1
52	1	23.3275	8	1	1	1	1	0	0	1	1	2	9643.5	2	2	1	2	1	0	1	1	1	1	1	0	0	1	1	1	4.03333	1	21.9667
74	2	25.5367	4	1	4	1	0	0	1	2	3	3	4949.8	2	3	1	1	1	0	2	1	2	1	1	0	0	1	0	1	3.43333	1	57.3333
49	1	20.1733	8	1	1	1	1	0	0	1	0	0	170.5	1	2	1	2	1	0	1	1	3	0	2	1	0	2	0	0	21.1333	0	52.0333
56	1	21.8787	0	0	0	0	0	0	0	2	3	3	884.8	1	2	1	0	1	0	1	1	2	0	2	1	1	2	0	1	10.9667	1	45.4333
56	1	19.9219	2	1	2	1	0	1	0	2	0	0	2241.3	2	2	2	1	2	0	2	1	3	0	2	3	0	1	0	1	9.1	0	58.1
66	2	18.3655	0	0	0	0	0	0	0	1	3	3	1183	2	2	1	2	1	0	2	1	3	0	2	3	0	2	0	1	11.8333	1	47.2333
53	1	19.2894	4	1	4	1	0	0	1	1	3	3	3983.7	2	3	1	2	2	0	2	1	1	0	2	3	0	1	0	1	17	1	21.7667
50	1	21.2306	8	1	1	1	1	0	0	1	3	3	1262.7	2	2	1	2	1	0	1	1	2	0	3	3	0	1	1	1	5.53333	1	26.9667
47	1	22.5896	2	1	2	1	0	1	0	1	3	3	227.5	1	1	1	0	1	0	1	1	2	1	1	0	0	1	0	1	9.46667	0	55.5
52	1	21.2654	0	0	0	0	0	0	0	1	3	3	65.5	1	2	1	2	2	0	2	2	1	0	2	1	0	2	0	1	12.8	1	38.5333
59	1	25.7812	0	0	0	0	0	0	0	1	3	3	3785.8	2	2	1	2	2	0	2	2	2	0	3	3	0	1	1	1	11.6333	1	40.0333
46	1	21.1457	2	1	2	1	0	1	0	2	0	0	523.4	1	3	1	2	1	0	1	1	3	0	3	3	1	1	1	0	41.3667	0	61.9333
59	1	26.6193	0	0	0	0	0	0	0	1	3	3	28346.9	2	2	1	2	2	0	1	1	3	1	1	0	0	1	0	1	21.8333	0	102.167
45	1	27.0516	8	5	5	1	0	0	1	1	3	3	168.3	1	2	2	2	1	0	1	1	3	0	2	1	1	2	0	1	24.6667	0	133.733
68	2	22.6562	3	1	3	1	0	0	1	1	0	0	761.1	1	2	1	2	1	0	2	1	3	0	2	1	1	1	0	1	12.3333	0	84.2333
61	2	19.052	8	5	5	1	0	1	1	1	1	2	515.4	1	2	2	0	1	0	1	1	3	0	3	3	0	1	0	1	8.13333	1	72.0333
59	1	21.2306	8	5	5	1	1	1	0	2	0	0	91.7	1	3	1	1	3	0	1	1	2	0	2	3	0	1	1	1	7.53333	1	40.8
58	1	24.1672	0	0	0	0	0	0	0	1	3	3	292.2	1	2	1	2	2	0	1	2	1	0	3	3	0	1	1	1	5.16667	0	17.0333
58	1	23.0469	8	5	5	1	0	1	1	1	0	0	1004.2	2	2	1	0	1	0	1	1	3	0	2	1	0	2	0	1	39.2	0	87.5333
70	2	19.9792	0	0	0	0	0	0	0	1	3	3	3549.5	2	2	1	2	1	0	1	1	3	0	2	1	0	1	0	1	12.9333	1	62.9333
36	1	23.3091	0	0	0	0	0	0	0	1	3	3	44.4	1	2	1	0	1	0	1	1	3	0	2	1	1	1	0	1	11.0667	0	127.8
49	1	23.2335	2	1	2	1	0	1	0	1	3	3	1079.4	2	2	1	2	2	0	1	1	3	0	2	1	1	1	0	0	29.5333	0	51.4667
59	1	22.151	0	0	0	0	0	0	0	1	3	3	139	1	3	1	2	2	0	1	1	3	0	3	3	0	1	0	1	8.36667	1	61
53	1	23.6652	0	0	0	0	0	0	0	1	3	3	3458	2	2	1	0	1	0	1	1	3	0	3	3	0	1	1	1	7.3	1	87.9333
53	1	21.4031	0	0	0	0	0	0	0	2	3	3	7662	2	3	2	2	2	0	2	1	3	0	2	3	0	1	0	1	12.5333	1	52.2333
80	2	21.2084	0	0	0	0	0	0	0	1	3	3	581.1	1	2	2	2	1	0	1	1	3	1	1	0	0	1	1	1	9.86667	1	34.6333
52	1	26.9531	0	0	0	0	0	0	0	1	3	3	1958.4	2	2	1	1	2	0	2	3	2	0	3	3	0	1	1	1	5.96667	1	55.8667
52	1	22.8928	0	0	0	0	0	0	0	1	3	3	463.6	1	2	1	0	1	0	1	1	3	0	3	3	0	2	0	1	7.5	0	62
55	1	24.1672	2	1	2	1	0	1	0	1	1	1	51.9	1	1	1	0	1	0	1	1	3	0	3	3	1	2	0	0	8.4	0	56.4333
65	2	20.51	8	1	1	1	1	0	0	1	0	0	10000	2	2	1	1	2	1	1	2	1	0	2	3	0	1	0	1	1.53333	0	12.3667
